# Supplementary material for: Systematic Microwave-Assisted Postsynthesis of Mn-Doped Cesium Lead Halide Perovskites with Improved Color-Tunable Luminescence and Stability
Source: Nanomaterials (Basel). 2022 Jul 23;12(15):2535. doi: 10.3390/nano12152535 (PMC9351682; doi:10.3390/nano12152535)
Supplement: Supplementary file 1 [file nanomaterials-12-02535-s001.zip]

Archive with 1 entries (1 files):
- nanomaterials-1724635-supplementary.pdf
